# Supplementary material for: Phytochemical Composition and Quality Attributes of Pear Cultivars Grown Under Organic and Conventional Orchard Management: A Three-Year Study
Source: Molecules. 2026 Jun 6;31(12):1989. doi: 10.3390/molecules31121989 (PMC13306168; doi:10.3390/molecules31121989)
Supplement: Supplementary file 1 [file molecules-31-01989-s001.zip]

Archive with 1 entries (1 files):
- molecules-4327712-supplementary.pdf
